# Supplementary material for: Shifting Epicenters: The Dynamic Regional Dispersal of SARS-CoV-2 Omicron in Poland
Source: Viruses. 2026 Apr 30;18(5):520. doi: 10.3390/v18050520 (PMC13211461; doi:10.3390/v18050520)
Supplement: Supplementary file 1 [file viruses-18-00520-s001.zip]

Archive with 1 entries (1 files):
- viruses-4238872-supplementary.pdf
